# Supplementary material for: Non-disruptive in vitro monitoring of cellular states with cell-free DNA methylation
Source: Genome Biol. 2026 Feb 17;27:59. doi: 10.1186/s13059-026-03996-1 (PMC12931013; doi:10.1186/s13059-026-03996-1)
Supplement: Supplementary file 1 — Additional file 1. File containing Tables S1-S3. Table S1: Doubling time calculations for 3 mESC lines, related to Fig. 1b and Extended Data Fig. 1c-d. Table S2: DNA amounts for 3 mESC lines, related to Fig. 1b and Extended Data Fig. 1c-d. Table S3: DNA amounts for 3 mESC lines treated with DNMT1-inhibitor, related to Fig. 1c-g. [file 13059_2026_3996_MOESM1_ESM.xlsx]

## Sheet: Table_S1
Table S1: Doubling time calculations for 3 mESC lines, related to Fig. 1b and Extended Data Fig. 1c-d
						Growth curve plots
						KH2				F1G4				V6.5
Cell line used	Time point (hours passed)	Cells alive (%)1	Cells alive (total number)1	Doubling time (hrs)
KH2 100K	0h	97	184500	12.0075
	2h	98	308000
	18h	98	431000
	20h	89	690000
	22h	88	537000
	23h	89	696000
F1G4 100K	0h	91	267000	17.9806
	6h	95	325500
	18h	96	725000
	20h	93	790000
	22h	88	498000
	23h	94	648000
V6.5 50K	0h	94	143500	22.2589
	6h	75	141000
	18h	87	363500
	20h	90	437000
	22h	92	184800
	23h	86	293700
			Average cells (Start of growth curve experiment)	Average doubling time (hrs) across all cell lines
			198333	17.4157
			Average cells (End of growth curve experiment)
			545900
				1Cell quantifications were performed with a Trypan-Blue Staining (10µL cells : 10µL Trypan Blue) and a Countess Automated Cell Counter (Invitrogen)
Images2 of the 3 mESC lines (Note: ESCs are cultured without feeders to not confound cfDNA release)
		2Images were acquired with an Olympus CKX53 microscope at 4X magnification
KH2 100K								F1G4 100K												V6.5 50K
Images of the 3 mESC lines (Note: ESCs are cultured without feeders to not confound cfDNA release)
KH2 100K								F1G4 100K												V6.5 50K

## Sheet: Table_S2
Table S2: DNA amounts for 3 mESC lines, related to Fig. 1b and Extended Data Fig. 1c-d
Experiment	sample_id	cell_line	treatment	time_point	FACS_apo_percent	total_ng	ng_per_cell_line_after_1hr_or_24hr	average_yield_ng_total_after_1hr_or_24hr	cells_for_DNA_yield	average_cells_per_line	average_cells_total	pg_per_cell	ng_per_10K_cells	ng_per_10K_cells_per_hour
1_24hmESC	V_50_Stauro	V6.5	Stauro	24	35.2	175			416556	V6.5		0.42	4.2	0.2
1_24hmESC	V_50_0	V6.5	Ctrl	0	8.6	0	V6.5		360000	393267		0	0	na
1_24hmESC	V_50_1	V6.5	Ctrl	1	8.6	3.416	3.416		407349		V6.5, F1G4, KH2	0.008	0.1	0.1
1_24hmESC	V_50_2	V6.5	Ctrl	2	7.5	9.8			405730		560238	0.024	0.2	0.1
1_24hmESC	V_50_4	V6.5	Ctrl	4	6.8	14			487204			0.029	0.3	0.1
1_24hmESC	V_50_6	V6.5	Ctrl	6	7.1	21.84			409451			0.053	0.5	0.1
1_24hmESC	V_50_18	V6.5	Ctrl	18	8.9	49.28			285370			0.173	1.7	0.1
1_24hmESC	V_50_24	V6.5	Ctrl	24	10.9	76.16	76.16		397765			0.191	1.9	0.1
1_24hmESC	F_100_Stauro	F1G4	Stauro	24	34.1	228.2			852353			0.268	2.7	0.1
1_24hmESC	F_100_0	F1G4	Ctrl	0	6.9	0	F1G4 – 1 hour	V6.5, F1G4, KH2	685000	F1G4		0	0	na
1_24hmESC	F_100_1	F1G4	Ctrl	1	9.8	10.024	10.024	1 hour	736000	685246		0.014	0.1	0.1
1_24hmESC	F_100_2	F1G4	Ctrl	2	9.6	12.152		18.2933	675319			0.018	0.2	0.1
1_24hmESC	F_100_4	F1G4	Ctrl	4	6.7	14.28			763404			0.019	0.2	0
1_24hmESC	F_100_6	F1G4	Ctrl	6	7.1	23.52			660323			0.036	0.4	0.1
1_24hmESC	F_100_18	F1G4	Ctrl	18	7.1	50.96	F1G4 – 24 hours		640341			0.08	0.8	0
1_24hmESC	F_100_24	F1G4	Ctrl	24	7.8	61.04	61.04		636333			0.096	1	0
1_24hmESC	K_100_Stauro	KH2	Stauro	24	28.9	242.2			681481			0.355	3.6	0.1
1_24hmESC	K_100_0	KH2	Ctrl	0	11.6	0	V6.5 – 1 hour		498737	KH2		0	0	na
1_24hmESC	K_100_1	KH2	Ctrl	1	22.7	41.44	41.44		748902	602202		0.055	0.6	0.6
1_24hmESC	K_100_2	KH2	Ctrl	2	9.1	31.64			621758			0.051	0.5	0.3
1_24hmESC	K_100_4	KH2	Ctrl	4	6.4	52.08			668211			0.078	0.8	0.2
1_24hmESC	K_100_6	KH2	Ctrl	6	8.7	69.16		V6.5, F1G4, KH2	527500			0.131	1.3	0.2
1_24hmESC	K_100_18	KH2	Ctrl	18	8.7	138.32	V6.5 – 24 hours	24 hours	533600			0.259	2.6	0.1
1_24hmESC	K_100_24	KH2	Ctrl	24	7.9	191.8	191.8	109.667	616703			0.311	3.1	0.1

## Sheet: Table_S3
Table S3: DNA amounts for 3 mESC lines treated with DNMT1-inhibitor, related to Fig. 1c-g
Experiment	sample_id	cell_line	treatment	time_point_day	latency_to_wash_in_hrs	FACS_apo_percent	total_ng	average_yield_ng_per_line	average_yield_ng_total	cells_for_DNA_yield	average_cells_per_line	average_cells_total	pg_per_cell	ng_per_10K_cells	ng_per_10K_cells_per_hour
2_6dGSK	Day-6_V6.5	V6.5	DNMT1i	6	1	3	14.4	V6.5		580357	V6.5		0.025	0.2	0.2
2_6dGSK	Day-5_V6.5	V6.5	DNMT1i	5	1	2.2	24.2	37.2571		711075	1.55343e+06		0.034	0.3	0.3
2_6dGSK	Day-4_V6.5	V6.5	DNMT1i	4	1	4.8	33.2			385338			0.086	0.9	0.9
2_6dGSK	Day-3_V6.5	V6.5	DNMT1i	3	1	1.6	29.4		V6.5, F1G4, KH2	1465517			0.02	0.2	0.2
2_6dGSK	Day-2_V6.5	V6.5	DNMT1i	2	1	3.4	43.4		42.201	2982353		V6.5, F1G4, KH2	0.015	0.1	0.1
2_6dGSK	Day-1_V6.5	V6.5	DNMT1i	1	1	6	93.2			3132353		2.30004e+06	0.03	0.3	0.3
2_6dGSK	Day-0_V6.5	V6.5	DMSO	0	1	3.9	23			1617021			0.014	0.1	0.1
2_6dGSK	Day-6_F1G4	F1G4	DNMT1i	6	1	2.6	14.1	F1G4		855655	F1G4		0.016	0.2	0.2
2_6dGSK	Day-5_F1G4	F1G4	DNMT1i	5	1	6.3	16.4	26.9457		578231	1.97963e+06		0.028	0.3	0.3
2_6dGSK	Day-4_F1G4	F1G4	DNMT1i	4	1	4.5	33.2			610229			0.054	0.5	0.5
2_6dGSK	Day-3_F1G4	F1G4	DNMT1i	3	1	4.9	37.2			5026455			0.007	0.1	0.1
2_6dGSK	Day-2_F1G4	F1G4	DNMT1i	2	1	3.9	26.4			2189655			0.012	0.1	0.1
2_6dGSK	Day-1_F1G4	F1G4	DNMT1i	1	1	7.2	53.6			3259494			0.016	0.2	0.2
2_6dGSK	Day-0_F1G4	F1G4	DMSO	0	1	5.8	7.72			1337662			0.006	0.1	0.1
2_6dGSK	Day-6_KH2	KH2	DNMT1i	6	1	1.5	41.4	KH2		2150538	KH2		0.019	0.2	0.2
2_6dGSK	Day-5_KH2	KH2	DNMT1i	5	1	2.8	42.4	62.4		1460317	3.36706e+06		0.029	0.3	0.3
2_6dGSK	Day-4_KH2	KH2	DNMT1i	4	1	2.8	46			3834154			0.012	0.1	0.1
2_6dGSK	Day-3_KH2	KH2	DNMT1i	3	1	3.8	43.4			3834154			0.011	0.1	0.1
2_6dGSK	Day-2_KH2	KH2	DNMT1i	2	1	3.1	81.6			5309211			0.015	0.2	0.2
2_6dGSK	Day-1_KH2	KH2	DNMT1i	1	1	7.9	158			4909639			0.032	0.3	0.3
2_6dGSK	Day-0_KH2	KH2	DMSO	0	1	5.3	24			2071429			0.012	0.1	0.1
